# Supplementary material for: Glucocorticoid Receptor Regulates and Interacts with LEDGF/p75 to Promote Docetaxel Resistance in Prostate Cancer Cells
Source: Cells. 2023 Aug 11;12(16):2046. doi: 10.3390/cells12162046 (PMC10453226; doi:10.3390/cells12162046)
Supplement: Supplementary file 1 [file cells-12-02046-s001.zip]

Archive with 1 entries (1 files):
- cells-2493203-supplementary.pdf
